# Supplementary material for: High Permittivity Polymer Composites on the Basis of Long Single-Walled Carbon Nanotubes: The Role of the Nanotube Length
Source: Nanomaterials (Basel). 2022 Oct 10;12(19):3538. doi: 10.3390/nano12193538 (PMC9565907; doi:10.3390/nano12193538)
Supplement: Supplementary file 1 [file nanomaterials-12-03538-s001.zip]

Archive with 1 entries (1 files):
- nanomaterials-1941180-supplementary.pdf
